# Supplementary material for: Global genetic diversity and Asian clades evolution: a phylogeographic study of Staphylococcus aureus sequence type 5
Source: Antimicrob Agents Chemother. 2024 Jan 23;68(3):e01175-23. doi: 10.1128/aac.01175-23 (PMC10916392; doi:10.1128/aac.01175-23)
Supplement: Table S1 — Metadata for the 368 strains. [file aac.01175-23-s0002.xlsx]

## Sheet: Sheet1
table S1. metadata for the 368 strains
isolate_id	resource	genome_accession	clades	collection_date	continent	country	collection_city	specimen_type	host	host_health_state	resistance_type	SCCmec
1103H02	this study	JAWRBS000000000		2011-05-07	Asia	China	Shanghai	sputum/respiratory	Homo sapiens	missing	MSSA	none
1105H08	this study	JAWRBU000000000	clade II	2011-05-13	Asia	China	Guangzhou	sputum/respiratory	Homo sapiens	missing	MSSA	none
1105H10	this study	JAWRBT000000000	clade II	2011-05-29	Asia	China	Guangzhou	sputum/respiratory	Homo sapiens	missing	MSSA	none
1105H30	this study	JAWRBQ000000000	clade II	2011-08-30	Asia	China	Guangzhou	sputum/respiratory	Homo sapiens	missing	MSSA	none
1105H33	this study	JAWRBR000000000	clade II	2011-06-21	Asia	China	Guangzhou	sputum/respiratory	Homo sapiens	missing	MRSA	II(2A)
1106H49	this study	JAWRBV000000000	clade II	2011/3/05	Asia	China	Guangzhou	sputum/respiratory	Homo sapiens	missing	MRSA	II(2A)
1110H47	this study	JAWRBJ000000000	clade IV	2011-12-22	Asia	China	Hangzhou	sputum/respiratory	Homo sapiens	missing	MSSA	none
1301B48	this study	JAWRBB000000000	clade IV	2013/4/02	Asia	China	Beijing	blood	Homo sapiens	missing	MRSA	II(2A)
1303b60	this study	JAWRAX000000000	clade IV	2013/6/01	Asia	China	Shanghai	blood	Homo sapiens	missing	MRSA	II(2A)
1303H03	this study	JAWRBL000000000		2013/2/08	Asia	China	Shanghai	sputum/respiratory	Homo sapiens	missing	MRSA	II(2A)
1303H13	this study	JAWQZE000000000	clade II	2013/2/01	Asia	China	Shanghai	sputum/respiratory	Homo sapiens	missing	MSSA	none
1310B21	this study	JAWQYB000000000	clade IV	2013/3/01	Asia	China	Hangzhou	blood	Homo sapiens	missing	MRSA	II(2A)
1312B10	this study	JAWRCG000000000	clade II	2013/3/02	Asia	China	Beijing	blood	Homo sapiens	missing	MSSA	none
1314H28	this study	JAWRBF000000000	clade IV	2013/3/01	Asia	China	Wuhan	sputum/respiratory	Homo sapiens	missing	MSSA	none
1601B03	this study	JAWRAK000000000	clade IV	2016/1/06	Asia	China	Beijing	blood	Homo sapiens	missing	MRSA	II(2A)
1605H34	this study	JAWRBP000000000	clade II	2016-04-17	Asia	China	Guangzhou	sputum/respiratory	Homo sapiens	missing	MRSA	II(2A)
1607B66	this study	JAWRAF000000000	clade IV	2016/6/09	Asia	China	Shenyang	blood	Homo sapiens	missing	MRSA	II(2A)
1609B01	this study	JAWRAS000000000	clade IV	2015-11-24	Asia	China	Xi'an	blood	Homo sapiens	missing	MSSA	none
1609H08	this study	JAWQYJ000000000	clade II	2015-11-26	Asia	China	Xi'an	sputum/respiratory	Homo sapiens	missing	MSSA	none
1609H28	this study	JAWRAQ000000000	clade IV	2015-12-16	Asia	China	Xi'an	sputum/respiratory	Homo sapiens	missing	MSSA	none
1610B15	this study	JAWRBH000000000	clade_III	2016-03-30	Asia	China	Hangzhou	blood	Homo sapiens	missing	MSSA	none
1610B49	this study	JAWRBG000000000	clade_III	2016/7/02	Asia	China	Hangzhou	blood	Homo sapiens	missing	MRSA	II(2A)
1610B51	this study	JAWRBE000000000	clade_III	2016/7/03	Asia	China	Hangzhou	blood	Homo sapiens	missing	MSSA	none
1610B61	this study	JAWRBA000000000	clade_III	2016-07-18	Asia	China	Hangzhou	blood	Homo sapiens	missing	MRSA	II(2A)
1610B69	this study	JAWRAY000000000	clade_III	2016-07-25	Asia	China	Hangzhou	blood	Homo sapiens	missing	MSSA	none
1610B76	this study	JAWRAW000000000	clade_III	2016/8/04	Asia	China	Hangzhou	blood	Homo sapiens	missing	MSSA	none
1610H32	this study	JAWRBK000000000	clade_III	2016-03-24	Asia	China	Hangzhou	sputum/respiratory	Homo sapiens	missing	MRSA	II(2A)
1610H43	this study	JAWRBI000000000	clade II	2016-03-28	Asia	China	Hangzhou	sputum/respiratory	Homo sapiens	missing	MSSA	none
1611B34	this study	JAWRAC000000000	clade IV	2016-07-08	Asia	China	Changsha	blood	Homo sapiens	missing	MRSA	II(2A)
1611H44	this study	JAWRBW000000000	clade II	2016-05-10	Asia	China	Changsha	sputum/respiratory	Homo sapiens	missing	MRSA	II(2A)
1612B12	this study	JAWRAA000000000	clade IV	2016-07-25	Asia	China	Beijing	blood	Homo sapiens	missing	MRSA	II(2A)
1612B58	this study	JAWRCF000000000	clade II	2016-03-21	Asia	China	Beijing	blood	Homo sapiens	missing	MRSA	II(2A)
1613B04	this study	JAWRCE000000000	clade II	2016-10-28	Asia	China	Beijing	blood	Homo sapiens	missing	MSSA	none
1614B05	this study	JAWRAD000000000	clade IV	2016-06-26	Asia	China	Wuhan	blood	Homo sapiens	missing	MSSA	none
1614HY031	this study	JAWQYX000000000	clade II	2016-09-18	Asia	China	Wuhan	sputum/respiratory	Homo sapiens	missing	MSSA	none
1614HY086	this study	JAWQYV000000000	clade II	2017-02-23	Asia	China	Wuhan	sputum/respiratory	Homo sapiens	missing	MRSA	IV
1614HY745	this study	JAWQZA000000000	clade II	2016-01-11	Asia	China	Wuhan	sputum/respiratory	Homo sapiens	missing	MRSA	II(2A)
1615H43	this study	JAWRAJ000000000	clade IV	2016-01-23	Asia	China	Jinan	sputum/respiratory	Homo sapiens	missing	MSSA	none
1802B71	this study	JAWQZQ000000000	clade IV	2018-09-11	Asia	China	Guangzhou	blood	Homo sapiens	missing	MRSA	IV
1803H33	this study	JAWQZI000000000	clade IV	2018-11-28	Asia	China	Guangzhou	sputum/respiratory	Homo sapiens	missing	MRSA	IV
1803H35	this study	JAWQZM000000000	clade IV	2018/12/06	Asia	China	Guangzhou	sputum/respiratory	Homo sapiens	missing	MSSA	none
1804B27	this study	JAWQZN000000000	clade IV	2018/12/03	Asia	China	Shenyang	blood	Homo sapiens	missing	MSSA	none
1805B65	this study	JAWQZH000000000	clade IV	2018-12-24	Asia	China	Tianjin	blood	Homo sapiens	missing	MSSA	none
1805H05	this study	JAWQZS000000000	clade IV	2018-04-16	Asia	China	Tianjin	sputum/respiratory	Homo sapiens	missing	MSSA	none
1806B08	this study	JAWQYH000000000	clade II	2018-05-25	Asia	China	Xi'an	blood	Homo sapiens	missing	MSSA	none
1806B20	this study	JAWQYI000000000	clade II	2018/3/07	Asia	China	Xi'an	blood	Homo sapiens	missing	MRSA	II(2A)
1808H01	this study	JAWQZJ000000000		2019-02-17	Asia	China	Changsha	sputum/respiratory	Homo sapiens	missing	MSSA	none
1810B57	this study	JAWQYA000000000	clade IV	2018-10-15	Asia	China	Beijing	blood	Homo sapiens	missing	MRSA	II(2A)
1810B67	this study	JAWQZL000000000	clade IV	2018-11-21	Asia	China	Beijing	blood	Homo sapiens	missing	MSSA	none
1810H37	this study	JAWQZP000000000	clade IV	2018-10-15	Asia	China	Beijing	sputum/respiratory	Homo sapiens	missing	MRSA	II(2A)
1810H40	this study	JAWQZR000000000	clade IV	2018-07-22	Asia	China	Beijing	sputum/respiratory	Homo sapiens	missing	MSSA	none
1811B32	this study	JAWQZO000000000	clade IV	2018-10-22	Asia	China	Wuhan	blood	Homo sapiens	missing	MSSA	none
1811H06	this study	JAWQYQ000000000	clade II	2018/9/03	Asia	China	Wuhan	sputum/respiratory	Homo sapiens	missing	MSSA	none
1901BS12	this study	JAWRBZ000000000	clade II	2019-08-12	Asia	China	Beijing	blood	Homo sapiens	missing	MSSA	none
1901BS27	this study	JAWQYR000000000	clade IV	2019/10/03	Asia	China	Beijing	blood	Homo sapiens	missing	MSSA	none
1902BS16	this study	JAWRCD000000000	clade_III	2019-01-28	Asia	China	Beijing	blood	Homo sapiens	missing	MSSA	none
1902BS19	this study	JAWRCB000000000	clade II	2019-04-10	Asia	China	Beijing	blood	Homo sapiens	missing	MSSA	none
1903BS07	this study	JAWQYZ000000000	clade IV	2019-04-30	Asia	China	Hangzhou	blood	Homo sapiens	missing	MSSA	none
1903BS24	this study	JAWRAL000000000	clade_III	2019-12-17	Asia	China	Hangzhou	blood	Homo sapiens	missing	MRSA	II(2A)
1903BS28	this study	JAWRAG000000000	clade_III	2020-01-15	Asia	China	Hangzhou	blood	Homo sapiens	missing	MSSA	none
1904BS16	this study	JAWQZG000000000	clade IV	2019/3/07	Asia	China	Guangzhou	blood	Homo sapiens	missing	MSSA	none
1905BS02	this study	JAWQYP000000000	clade II	2019-03-22	Asia	China	Wuhan	blood	Homo sapiens	missing	MSSA	none
1905BS08	this study	JAWQYO000000000	clade II	2019/6/06	Asia	China	Wuhan	blood	Homo sapiens	missing	MSSA	none
1905BS25	this study	JAWQYL000000000	clade II	2019-08-30	Asia	China	Wuhan	blood	Homo sapiens	missing	MRSA	II(2A)
1906BS14	this study	JAWQYM000000000	clade IV	2019/11/07	Asia	China	Jinan	blood	Homo sapiens	missing	MRSA	II(2A)
1906BS23	this study	JAWQYS000000000	clade IV	2019-09-23	Asia	China	Jinan	blood	Homo sapiens	missing	MRSA	II(2A)
1906BS26	this study	JAWQYU000000000	clade IV	2019/8/03	Asia	China	Jinan	blood	Homo sapiens	missing	MRSA	II(2A)
1907BS04	this study	JAWQZK000000000		2019/1/09	Asia	China	Hangzhou	blood	Homo sapiens	missing	MRSA	II(2A)
1907BS14	this study	JAWRAT000000000	clade_III	2019/2/06	Asia	China	Hangzhou	blood	Homo sapiens	missing	MSSA	none
1907BS20	this study	JAWRAR000000000	clade_III	2019/3/04	Asia	China	Hangzhou	blood	Homo sapiens	missing	MRSA	II(2A)
1907BS21	this study	JAWRAP000000000	clade_III	2019-03-11	Asia	China	Hangzhou	blood	Homo sapiens	missing	MSSA	none
1907BS30	this study	JAWRAN000000000	clade II	2019/6/05	Asia	China	Hangzhou	blood	Homo sapiens	missing	MRSA	II(2A)
1907BS31	this study	JAWRAO000000000	clade_III	2019-05-15	Asia	China	Hangzhou	blood	Homo sapiens	missing	MSSA	none
1907BS39	this study	JAWRAM000000000	clade_III	2019/6/09	Asia	China	Hangzhou	blood	Homo sapiens	missing	MSSA	none
1909BS09	this study	JAWQZT000000000	clade II	2019-03-12	Asia	China	Nanjing	blood	Homo sapiens	missing	MRSA	II(2A)
1910BS13	this study	JAWQYW000000000	clade IV	2019-07-28	Asia	China	Tianjin	blood	Homo sapiens	missing	MSSA	none
1910BS19	this study	JAWQYN000000000	clade IV	2019-10-13	Asia	China	Tianjin	blood	Homo sapiens	missing	MRSA	II(2A)
1910BS30	this study	JAWQYK000000000	clade IV	2019-12-27	Asia	China	Tianjin	blood	Homo sapiens	missing	MRSA	II(2A)
1911BS15	this study	JAWQZF000000000		2019-05-30	Asia	China	Shanghai	blood	Homo sapiens	missing	MRSA	II(2A)
1912BS01	this study	JAWQYD000000000	clade IV	2020-02-11	Asia	China	Xi'an	blood	Homo sapiens	missing	MSSA	none
1912BS09	this study	JAWQYG000000000	clade IV	2020/1/03	Asia	China	Xi'an	blood	Homo sapiens	missing	MSSA	none
1912BS16	this study	JAWQYF000000000	clade II	2020-02-14	Asia	China	Xi'an	blood	Homo sapiens	missing	MRSA	II(2A)
1912BS20	this study	JAWQYE000000000	clade II	2020-02-16	Asia	China	Xi'an	blood	Homo sapiens	missing	MRSA	II(2A)
1914BS08	this study	JAWRCC000000000	clade II	2019-02-26 11:16:00	Asia	China	Beijing	blood	Homo sapiens	missing	MSSA	none
1914BS22	this study	JAWRBY000000000	clade II	2019/11/07	Asia	China	Beijing	blood	Homo sapiens	missing	MRSA	II(2A)
1914BS29	this study	JAWRCA000000000	clade II	2019/7/08	Asia	China	Beijing	blood	Homo sapiens	missing	MRSA	II(2A)
1915BS13	this study	JAWQZB000000000	clade IV	2019-04-13	Asia	China	Chongqing	blood	Homo sapiens	missing	MRSA	II(2A)
1915BS19	this study	JAWQYY000000000	clade IV	2019/7/07	Asia	China	Chongqing	blood	Homo sapiens	missing	MSSA	none
1915BS22	this study	JAWQYT000000000	clade IV	2019-08-13	Asia	China	Chongqing	blood	Homo sapiens	missing	MRSA	II(2A)
1916BS36	this study	JAWRBX000000000	clade II	2019-12-24	Asia	China	Beijing	blood	Homo sapiens	missing	MRSA	II(2A)
BR13011	this study	JAWRAU000000000	clade IV	2013-09-16	Asia	China	Beijing	blood	Homo sapiens	missing	MRSA	II(2A)
BR13049	this study	JAWRBC000000000	clade IV	2013/3/03	Asia	China	Beijing	blood	Homo sapiens	missing	MRSA	II(2A)
C18	this study	JAWQZY000000000	clade IV	2016-11-30	Asia	China	Chongqing	blood	Homo sapiens	missing	MRSA	II(2A)
CY06	this study	JAWRAI000000000	clade IV	2016-03-23	Asia	China	Beijing	blood	Homo sapiens	missing	MRSA	II(2A)
GCF_000009645.1	refseq	GCF_000009645.1	clade II	1982	Asia	Japan	Tokyo	sputum/respiratory	Homo sapiens	missing	MRSA	II(2A)
GCF_000009665.1	refseq	GCF_000009665.1	clade II	1997	Asia	Japan	Tokyo	other	Homo sapiens	missing	MRSA	II(2A)
GCF_000010445.1	refseq	GCF_000010445.1	clade II	1996	Asia	Japan	Tokyo	sputum/respiratory	Homo sapiens	missing	MRSA	II(2A)
GCF_000024585.1	refseq	GCF_000024585.1	clade IV	2003	North America	USA	Boston, MA	other	Homo sapiens	missing	MRSA	II(2A)
GCF_000253135.1	refseq	GCF_000253135.1	clade_I	2005-05-15	Europe	Sweden	Linkoping	wound	Homo sapiens	missing	MRSA	II(2A)
GCF_000359985.1	refseq	GCF_000359985.1	clade_I	2003	North America	USA	Boston, MA	other	Homo sapiens	missing	MRSA	II(2A)
GCF_000360125.1	refseq	GCF_000360125.1	clade_I	2003	North America	USA	Boston, MA	other	Homo sapiens	missing	MRSA	II(2A)
GCF_000360185.1	refseq	GCF_000360185.1	clade_I	2003	North America	USA	Boston, MA	nasal	Homo sapiens	missing	MRSA	II(2A)
GCF_000360285.1	refseq	GCF_000360285.1	clade_I	2003	North America	USA	Boston, MA	other	Homo sapiens	missing	MRSA	II(2A)
GCF_000360305.1	refseq	GCF_000360305.1	clade_I	2003	North America	USA	Boston, MA	blood	Homo sapiens	missing	MRSA	II(2A)
GCF_000360325.1	refseq	GCF_000360325.1	clade_I	2003	North America	USA	Boston, MA	other	Homo sapiens	missing	MRSA	II(2A)
GCF_000360385.1	refseq	GCF_000360385.1	clade_I	2003	North America	USA	Boston, MA	other	Homo sapiens	missing	MRSA	II(2A)
GCF_000360405.1	refseq	GCF_000360405.1	clade_I	2003	North America	USA	Boston, MA	blood	Homo sapiens	missing	MRSA	II(2A)
GCF_000360425.1	refseq	GCF_000360425.1	clade_I	2003	North America	USA	Boston, MA	other	Homo sapiens	missing	MRSA	II(2A)
GCF_000360445.1	refseq	GCF_000360445.1	clade_I	2003	North America	USA	Boston, MA	blood	Homo sapiens	missing	MRSA	II(2A)
GCF_000360485.1	refseq	GCF_000360485.1	clade_I	2003	North America	USA	Boston, MA	blood	Homo sapiens	missing	MRSA	II(2A)
GCF_000360505.1	refseq	GCF_000360505.1	clade_I	2004	North America	USA	Boston, MA	other	Homo sapiens	missing	MRSA	II(2A)
GCF_000360565.1	refseq	GCF_000360565.1	clade_I	2003	North America	USA	Boston, MA	blood	Homo sapiens	missing	MSSA	none
GCF_000360625.1	refseq	GCF_000360625.1	clade_I	2003	North America	USA	Boston, MA	other	Homo sapiens	missing	MRSA	other
GCF_000360705.1	refseq	GCF_000360705.1	clade_I	2003	North America	USA	Boston, MA	blood	Homo sapiens	missing	MRSA	II(2A)
GCF_000360785.1	refseq	GCF_000360785.1	clade_I	2003	North America	USA	Boston, MA	other	Homo sapiens	missing	MRSA	II(2A)
GCF_000360805.1	refseq	GCF_000360805.1	clade_I	2003	North America	USA	Boston, MA	other	Homo sapiens	missing	MRSA	II(2A)
GCF_000360865.1	refseq	GCF_000360865.1	clade_I	2003	North America	USA	Boston, MA	other	Homo sapiens	missing	MRSA	II(2A)
GCF_000360905.1	refseq	GCF_000360905.1	clade_I	2003	North America	USA	Boston, MA	blood	Homo sapiens	missing	MSSA	none
GCF_000360925.1	refseq	GCF_000360925.1	clade_I	2003	North America	USA	Boston, MA	blood	Homo sapiens	missing	MRSA	II(2A)
GCF_000360945.1	refseq	GCF_000360945.1	clade_I	2003	North America	USA	Boston, MA	other	Homo sapiens	missing	MRSA	II(2A)
GCF_000360965.1	refseq	GCF_000360965.1	clade_I	2003	North America	USA	Boston, MA	other	Homo sapiens	missing	MRSA	II(2A)
GCF_000360985.1	refseq	GCF_000360985.1	clade_I	2003	North America	USA	Boston, MA	blood	Homo sapiens	missing	MRSA	II(2A)
GCF_000361025.1	refseq	GCF_000361025.1	clade_I	2003	North America	USA	Boston, MA	other	Homo sapiens	missing	MRSA	II(2A)
GCF_000361065.1	refseq	GCF_000361065.1	clade_I	2003	North America	USA	Boston, MA	other	Homo sapiens	missing	MRSA	II(2A)
GCF_000361145.1	refseq	GCF_000361145.1	clade_I	2003	North America	USA	Boston, MA	other	Homo sapiens	missing	MRSA	II(2A)
GCF_000361165.1	refseq	GCF_000361165.1	clade_I	2003	North America	USA	Boston, MA	blood	Homo sapiens	missing	MRSA	II(2A)
GCF_000361225.1	refseq	GCF_000361225.1	clade_I	2003	North America	USA	Boston, MA	other	Homo sapiens	missing	MRSA	II(2A)
GCF_000361245.1	refseq	GCF_000361245.1	clade_I	2003	North America	USA	Boston, MA	other	Homo sapiens	missing	MSSA	none
GCF_000361325.1	refseq	GCF_000361325.1	clade_I	2003	North America	USA	Boston, MA	other	Homo sapiens	missing	MRSA	II(2A)
GCF_000361345.1	refseq	GCF_000361345.1	clade_V	2003	North America	USA	Boston, MA	other	Homo sapiens	missing	MRSA	II(2A)
GCF_000361365.1	refseq	GCF_000361365.1	clade_I	2003	North America	USA	Boston, MA	blood	Homo sapiens	missing	MRSA	II(2A)
GCF_000361465.1	refseq	GCF_000361465.1	clade_I	2003	North America	USA	Boston, MA	blood	Homo sapiens	missing	MRSA	II(2A)
GCF_000361545.1	refseq	GCF_000361545.1	clade_I	2004	North America	USA	Boston, MA	blood	Homo sapiens	missing	MRSA	II(2A)
GCF_000361585.1	refseq	GCF_000361585.1	clade_I	2004	North America	USA	Boston, MA	blood	Homo sapiens	missing	MRSA	II(2A)
GCF_000361605.1	refseq	GCF_000361605.1	clade_I	2004	North America	USA	Boston, MA	blood	Homo sapiens	missing	MRSA	II(2A)
GCF_000361665.1	refseq	GCF_000361665.1	clade_I	2004	North America	USA	Boston, MA	blood	Homo sapiens	missing	MRSA	II(2A)
GCF_000361685.1	refseq	GCF_000361685.1	clade_I	2004	North America	USA	Boston, MA	blood	Homo sapiens	missing	MRSA	II(2A)
GCF_000361805.1	refseq	GCF_000361805.1	clade_I	2004	North America	USA	Boston, MA	blood	Homo sapiens	missing	MRSA	II(2A)
GCF_000361825.1	refseq	GCF_000361825.1	clade_I	2004	North America	USA	Boston, MA	blood	Homo sapiens	missing	MRSA	II(2A)
GCF_000361845.1	refseq	GCF_000361845.1	clade_I	2004	North America	USA	Boston, MA	blood	Homo sapiens	missing	MRSA	II(2A)
GCF_000361965.1	refseq	GCF_000361965.1	clade_I	2004	North America	USA	Boston, MA	blood	Homo sapiens	missing	MRSA	II(2A)
GCF_000362025.1	refseq	GCF_000362025.1	clade_I	2004	North America	USA	Boston, MA	nasal	Homo sapiens	missing	MRSA	II(2A)
GCF_000362105.1	refseq	GCF_000362105.1	clade_I	2004	North America	USA	Boston, MA	blood	Homo sapiens	missing	MRSA	II(2A)
GCF_000362165.1	refseq	GCF_000362165.1	clade_I	2004	North America	USA	Boston, MA	nasal	Homo sapiens	missing	MRSA	II(2A)
GCF_000362245.1	refseq	GCF_000362245.1	clade_I	2004	North America	USA	Boston, MA	blood	Homo sapiens	missing	MRSA	II(2A)
GCF_000362305.1	refseq	GCF_000362305.1	clade_I	2004	North America	USA	Boston, MA	blood	Homo sapiens	missing	MRSA	II(2A)
GCF_000362385.1	refseq	GCF_000362385.1	clade_I	2004	North America	USA	Boston, MA	blood	Homo sapiens	missing	MSSA	none
GCF_000362405.1	refseq	GCF_000362405.1	clade_I	2004	North America	USA	Boston, MA	nasal	Homo sapiens	missing	MRSA	II(2A)
GCF_000362445.1	refseq	GCF_000362445.1	clade_I	2004	North America	USA	Boston, MA	blood	Homo sapiens	missing	MRSA	II(2A)
GCF_000362465.1	refseq	GCF_000362465.1	clade_I	2004	North America	USA	Boston, MA	blood	Homo sapiens	missing	MRSA	II(2A)
GCF_000362485.1	refseq	GCF_000362485.1	clade_I	2004	North America	USA	Boston, MA	blood	Homo sapiens	missing	MRSA	II(2A)
GCF_000362525.1	refseq	GCF_000362525.1	clade_I	2004	North America	USA	Boston, MA	blood	Homo sapiens	missing	MRSA	II(2A)
GCF_000362545.1	refseq	GCF_000362545.1	clade_I	2004	North America	USA	Boston, MA	blood	Homo sapiens	missing	MRSA	II(2A)
GCF_000362725.1	refseq	GCF_000362725.1	clade_I	2004	North America	USA	Boston, MA	blood	Homo sapiens	missing	MRSA	II(2A)
GCF_000362745.1	refseq	GCF_000362745.1	clade_I	2004	North America	USA	Boston, MA	blood	Homo sapiens	missing	MRSA	II(2A)
GCF_000362885.1	refseq	GCF_000362885.1	clade_I	2004	North America	USA	Boston, MA	nasal	Homo sapiens	missing	MRSA	II(2A)
GCF_000362945.1	refseq	GCF_000362945.1	clade_I	2004	North America	USA	Boston, MA	nasal	Homo sapiens	missing	MRSA	II(2A)
GCF_000363065.1	refseq	GCF_000363065.1	clade_I	2004	North America	USA	Boston, MA	blood	Homo sapiens	missing	MRSA	II(2A)
GCF_000363105.1	refseq	GCF_000363105.1	clade_I	2004	North America	USA	Boston, MA	blood	Homo sapiens	missing	MRSA	II(2A)
GCF_000363145.1	refseq	GCF_000363145.1	clade_I	2004	North America	USA	Boston, MA	nasal	Homo sapiens	missing	MRSA	II(2A)
GCF_000363185.1	refseq	GCF_000363185.1	clade_I	2004	North America	USA	Boston, MA	blood	Homo sapiens	missing	MRSA	II(2A)
GCF_000363265.1	refseq	GCF_000363265.1	clade_I	2004	North America	USA	Boston, MA	blood	Homo sapiens	missing	MRSA	II(2A)
GCF_000363325.1	refseq	GCF_000363325.1	clade_I	2004	North America	USA	Boston, MA	blood	Homo sapiens	missing	MRSA	II(2A)
GCF_000363365.1	refseq	GCF_000363365.1	clade_I	2004	North America	USA	Boston, MA	blood	Homo sapiens	missing	MRSA	II(2A)
GCF_000363385.1	refseq	GCF_000363385.1	clade_I	2004	North America	USA	Boston, MA	blood	Homo sapiens	missing	MRSA	II(2A)
GCF_000363405.1	refseq	GCF_000363405.1	clade_I	2004	North America	USA	Boston, MA	blood	Homo sapiens	missing	MSSA	none
GCF_000363465.1	refseq	GCF_000363465.1	clade_I	2004	North America	USA	Boston, MA	blood	Homo sapiens	missing	MRSA	II(2A)
GCF_000363525.1	refseq	GCF_000363525.1	clade_I	2004	North America	USA	Boston, MA	blood	Homo sapiens	missing	MRSA	II(2A)
GCF_000363585.1	refseq	GCF_000363585.1	clade_I	2004	North America	USA	Boston, MA	blood	Homo sapiens	missing	MRSA	II(2A)
GCF_000363665.1	refseq	GCF_000363665.1	clade_I	2004	North America	USA	Boston, MA	blood	Homo sapiens	missing	MRSA	II(2A)
GCF_000363685.1	refseq	GCF_000363685.1	clade_I	2004	North America	USA	Boston, MA	nasal	Homo sapiens	missing	MRSA	II(2A)
GCF_000363725.1	refseq	GCF_000363725.1	clade_I	2004	North America	USA	Boston, MA	blood	Homo sapiens	missing	MRSA	II(2A)
GCF_000363745.1	refseq	GCF_000363745.1	clade_I	2004	North America	USA	Boston, MA	blood	Homo sapiens	missing	MRSA	II(2A)
GCF_000363785.1	refseq	GCF_000363785.1	clade_I	2005	North America	USA	Boston, MA	blood	Homo sapiens	missing	MRSA	II(2A)
GCF_000530315.1	refseq	GCF_000530315.1	clade_I	2003/12/11	North America	USA	Boston, MA	nasal	Homo sapiens	missing	MRSA	II(2A)
GCF_000530395.1	refseq	GCF_000530395.1	clade_I	2003-12-15	North America	USA	Boston, MA	sputum/respiratory	Homo sapiens	missing	MRSA	II(2A)
GCF_000532135.1	refseq	GCF_000532135.1	clade_I	2004-03-08	North America	USA	Boston, MA	eye	Homo sapiens	missing	MRSA	II(2A)
GCF_000532775.1	refseq	GCF_000532775.1	clade_I	2004/11/05	North America	USA	Boston, MA	nasal	Homo sapiens	missing	MRSA	II(2A)
GCF_000532795.1	refseq	GCF_000532795.1	clade_I	2004/11/05	North America	USA	Boston, MA	nasal	Homo sapiens	missing	MRSA	II(2A)
GCF_000533135.1	refseq	GCF_000533135.1	clade_I	2004/08/06	North America	USA	Boston, MA	sputum/respiratory	Homo sapiens	missing	MRSA	II(2A)
GCF_000533175.1	refseq	GCF_000533175.1	clade_I	2004/08/16	North America	USA	Boston, MA	nasal	Homo sapiens	missing	MRSA	II(2A)
GCF_000533335.1	refseq	GCF_000533335.1	clade_I	2003/09/23	North America	USA	Boston, MA	nasal	Homo sapiens	missing	MRSA	II(2A)
GCF_000545145.1	refseq	GCF_000545145.1	clade_I	2004/03/06	North America	USA	Boston, MA	nasal	Homo sapiens	missing	MRSA	II(2A)
GCF_000551945.1	refseq	GCF_000551945.1	clade_I	2003/09/26	North America	USA	Boston, MA	sputum/respiratory	Homo sapiens	missing	MRSA	II(2A)
GCF_000556305.1	refseq	GCF_000556305.1	clade_I	2003/12/11	North America	USA	Boston, MA	nasal	Homo sapiens	missing	MRSA	II(2A)
GCF_000576775.1	refseq	GCF_000576775.1	clade_I	2011	North America	USA	Irvine, CA	nasal	Homo sapiens	missing	MRSA	II(2A)
GCF_000576815.1	refseq	GCF_000576815.1	clade_I	2011	North America	USA	Irvine, CA	nasal	Homo sapiens	missing	MRSA	II(2A)
GCF_000577685.1	refseq	GCF_000577685.1	clade_I	2012	North America	USA	Irvine, CA	nasal	Homo sapiens	missing	MRSA	II(2A)
GCF_000597965.1	refseq	GCF_000597965.1		1963	North America	USA	New York	other	Homo sapiens	colonization	MRSA	II(2A)
GCF_000607325.1	refseq	GCF_000607325.1	clade_I	2009	North America	USA	MS	other	Homo sapiens	missing	MRSA	II(2A)
GCF_000607345.1	refseq	GCF_000607345.1	clade_I	2009	North America	USA	MS	other	Homo sapiens	missing	MRSA	II(2A)
GCF_000607365.1	refseq	GCF_000607365.1	clade_I	2009	North America	USA	MS	other	Homo sapiens	missing	MRSA	II(2A)
GCF_000607385.1	refseq	GCF_000607385.1	clade IV	2009	North America	USA	MS	other	Homo sapiens	missing	MRSA	II(2A)
GCF_000607405.1	refseq	GCF_000607405.1	clade_I	2007	North America	USA	MS	other	Homo sapiens	missing	MRSA	II(2A)
GCF_000607425.1	refseq	GCF_000607425.1	clade_I	2007	North America	USA	MS	other	Homo sapiens	missing	MRSA	other
GCF_000607445.1	refseq	GCF_000607445.1	clade_I	2007	North America	USA	MS	other	Homo sapiens	missing	MRSA	II(2A)
GCF_000607465.1	refseq	GCF_000607465.1	clade_I	2007	North America	USA	MS	other	Homo sapiens	missing	MRSA	II(2A)
GCF_000607505.1	refseq	GCF_000607505.1	clade_I	2007	North America	USA	MS	other	Homo sapiens	missing	MRSA	II(2A)
GCF_000607525.1	refseq	GCF_000607525.1	clade_I	2007	North America	USA	MS	other	Homo sapiens	missing	MRSA	II(2A)
GCF_000607605.1	refseq	GCF_000607605.1	clade_V	2007	North America	USA	MS	other	Homo sapiens	missing	MRSA	II(2A)
GCF_000607625.1	refseq	GCF_000607625.1	clade_I	2007	North America	USA	MS	other	Homo sapiens	missing	MRSA	II(2A)
GCF_000607645.1	refseq	GCF_000607645.1	clade_I	2007	North America	USA	MS	other	Homo sapiens	missing	MRSA	II(2A)
GCF_000607665.1	refseq	GCF_000607665.1	clade_I	2004	North America	USA	MS	blood	Homo sapiens	missing	MRSA	II(2A)
GCF_000607685.1	refseq	GCF_000607685.1	clade_I	2004	North America	USA	MS	urine	Homo sapiens	missing	MRSA	II(2A)
GCF_000607705.1	refseq	GCF_000607705.1	clade_I	2005	North America	USA	MS	blood	Homo sapiens	missing	MRSA	II(2A)
GCF_000607725.1	refseq	GCF_000607725.1	clade IV	2005	North America	USA	MS	wound	Homo sapiens	missing	MRSA	II(2A)
GCF_000607745.1	refseq	GCF_000607745.1	clade_I	2005	North America	USA	MS	blood	Homo sapiens	missing	MRSA	II(2A)
GCF_000607765.1	refseq	GCF_000607765.1	clade_I	2005	North America	USA	MS	other	Homo sapiens	missing	MRSA	II(2A)
GCF_000607945.1	refseq	GCF_000607945.1	clade_I	2005	North America	USA	MS	urine	Homo sapiens	missing	MRSA	other
GCF_000607965.1	refseq	GCF_000607965.1	clade_I	2005	North America	USA	MS	blood	Homo sapiens	missing	MRSA	II(2A)
GCF_000607985.1	refseq	GCF_000607985.1	clade IV	2005	North America	USA	MS	wound	Homo sapiens	missing	MRSA	II(2A)
GCF_000608025.1	refseq	GCF_000608025.1	clade_I	2002	North America	USA	MS	sputum/respiratory	Homo sapiens	missing	MRSA	II(2A)
GCF_000608065.1	refseq	GCF_000608065.1	clade_I	2003	North America	USA	MS	sputum/respiratory	Homo sapiens	missing	MRSA	II(2A)
GCF_000608105.1	refseq	GCF_000608105.1	clade_I	2003	North America	USA	MS	blood	Homo sapiens	missing	MRSA	II(2A)
GCF_000608225.1	refseq	GCF_000608225.1	clade_I	2003	North America	USA	MS	blood	Homo sapiens	missing	MRSA	II(2A)
GCF_000608245.1	refseq	GCF_000608245.1	clade_I	2003	North America	USA	MS	urine	Homo sapiens	missing	MRSA	II(2A)
GCF_000608265.1	refseq	GCF_000608265.1	clade_I	2003	North America	USA	MS	other	Homo sapiens	missing	MRSA	II(2A)
GCF_000608365.1	refseq	GCF_000608365.1	clade_I	2000	North America	USA	MS	blood	Homo sapiens	missing	MRSA	II(2A)
GCF_000608385.1	refseq	GCF_000608385.1	clade_I	2001	North America	USA	MS	blood	Homo sapiens	missing	MRSA	II(2A)
GCF_000608425.1	refseq	GCF_000608425.1	clade_I	2001	North America	USA	MS	blood	Homo sapiens	missing	MSSA	none
GCF_000608565.1	refseq	GCF_000608565.1	clade_I	2001	North America	USA	MS	wound	Homo sapiens	missing	MSSA	none
GCF_000608585.1	refseq	GCF_000608585.1	clade_I	2001	North America	USA	MS	sputum/respiratory	Homo sapiens	missing	MSSA	none
GCF_000608625.1	refseq	GCF_000608625.1	clade_I	2001	North America	USA	MS	eye	Homo sapiens	missing	MRSA	II(2A)
GCF_000608725.1	refseq	GCF_000608725.1	clade_I	1999	North America	USA	MS	blood	Homo sapiens	missing	MRSA	II(2A)
GCF_000608805.1	refseq	GCF_000608805.1	clade IV	1999	North America	USA	MS	eye	Homo sapiens	missing	MRSA	II(2A)
GCF_000609005.1	refseq	GCF_000609005.1	clade_V	2012	South America	Brazil	missing	blood	Homo sapiens	missing	MSSA	none
GCF_000609105.1	refseq	GCF_000609105.1		2007	North America	USA	New York	wound	Homo sapiens	missing	MSSA	none
GCF_000609145.1	refseq	GCF_000609145.1	clade_I	2007	North America	USA	New York	sputum/respiratory	Homo sapiens	missing	MRSA	II(2A)
GCF_000609225.1	refseq	GCF_000609225.1	clade_V	2007	North America	USA	New York	blood	Homo sapiens	missing	MRSA	II(2A)
GCF_000609245.1	refseq	GCF_000609245.1	clade IV	2007	North America	USA	New York	blood	Homo sapiens	missing	MRSA	IV
GCF_000609265.1	refseq	GCF_000609265.1	clade IV	2007	North America	USA	New York	sputum/respiratory	Homo sapiens	missing	MRSA	II(2A)
GCF_000609285.1	refseq	GCF_000609285.1	clade_I	2007	North America	USA	New York	sputum/respiratory	Homo sapiens	missing	MRSA	II(2A)
GCF_000609345.1	refseq	GCF_000609345.1	clade_V	2007	North America	USA	New York	blood	Homo sapiens	missing	MRSA	II(2A)
GCF_000609385.1	refseq	GCF_000609385.1	clade_I	2007	North America	USA	New York	eye	Homo sapiens	missing	MRSA	II(2A)
GCF_000609525.1	refseq	GCF_000609525.1	clade IV	2007	North America	USA	New York	blood	Homo sapiens	missing	MRSA	II(2A)
GCF_000609585.1	refseq	GCF_000609585.1	clade IV	2007	North America	USA	New York	wound	Homo sapiens	missing	MRSA	other
GCF_000609685.1	refseq	GCF_000609685.1		2007	North America	USA	New York	blood	Homo sapiens	missing	MRSA	other
GCF_000609765.1	refseq	GCF_000609765.1	clade_V	2007	North America	USA	New York	blood	Homo sapiens	missing	MRSA	II(2A)
GCF_000609785.1	refseq	GCF_000609785.1	clade_V	2007	North America	USA	New York	wound	Homo sapiens	missing	MRSA	other
GCF_000609825.1	refseq	GCF_000609825.1	clade_I	2007	North America	USA	New York	sputum/respiratory	Homo sapiens	missing	MRSA	II(2A)
GCF_000609885.1	refseq	GCF_000609885.1	clade_V	2007	North America	USA	New York	urine	Homo sapiens	missing	MRSA	II(2A)
GCF_000609905.1	refseq	GCF_000609905.1	clade_I	2007	North America	USA	New York	blood	Homo sapiens	missing	MRSA	II(2A)
GCF_000609925.1	refseq	GCF_000609925.1		2007	North America	USA	New York	wound	Homo sapiens	missing	MRSA	other
GCF_000609945.1	refseq	GCF_000609945.1	clade IV	2007	North America	USA	New York	other	Homo sapiens	missing	MRSA	other
GCF_000610025.1	refseq	GCF_000610025.1	clade_I	2007	North America	USA	New York	sputum/respiratory	Homo sapiens	missing	MRSA	II(2A)
GCF_000610065.1	refseq	GCF_000610065.1	clade_V	2007	North America	USA	New York	wound	Homo sapiens	missing	MRSA	II(2A)
GCF_000610085.1	refseq	GCF_000610085.1	clade_V	2007	North America	USA	New York	sputum/respiratory	Homo sapiens	missing	MSSA	none
GCF_000610225.1	refseq	GCF_000610225.1		2007	North America	USA	New York	wound	Homo sapiens	missing	MSSA	none
GCF_000610265.1	refseq	GCF_000610265.1	clade_I	2007	North America	USA	New York	sputum/respiratory	Homo sapiens	missing	MSSA	none
GCF_000610345.1	refseq	GCF_000610345.1		2007	North America	USA	New York	sputum/respiratory	Homo sapiens	missing	MRSA	I(1B)
GCF_000610405.1	refseq	GCF_000610405.1	clade_V	2005	South America	Argentina	missing	bone	Homo sapiens	missing	MRSA	IV
GCF_000610585.1	refseq	GCF_000610585.1	clade_V	2004	South America	Argentina	missing	bone	Homo sapiens	missing	MRSA	IV
GCF_000610645.1	refseq	GCF_000610645.1	clade_V	2006	South America	Argentina	missing	bone	Homo sapiens	missing	MRSA	IV
GCF_000610665.1	refseq	GCF_000610665.1	clade_V	2006	South America	Argentina	missing	bone	Homo sapiens	missing	MRSA	IV
GCF_000610685.1	refseq	GCF_000610685.1	clade_V	2006	South America	Argentina	missing	bone	Homo sapiens	missing	MRSA	IV
GCF_000610725.1	refseq	GCF_000610725.1	clade_V	2004	South America	Argentina	missing	bone	Homo sapiens	missing	MRSA	other
GCF_000610745.1	refseq	GCF_000610745.1	clade_V	2000	South America	Argentina	missing	bone	Homo sapiens	missing	MSSA	none
GCF_000610805.1	refseq	GCF_000610805.1	clade_V	2011	South America	Peru	missing	blood	Homo sapiens	missing	MRSA	IV
GCF_000610945.1	refseq	GCF_000610945.1	clade_V	2012	South America	Chile	missing	blood	Homo sapiens	missing	MSSA	none
GCF_000610985.1	refseq	GCF_000610985.1	clade_V	2012	South America	Chile	missing	blood	Homo sapiens	missing	MSSA	none
GCF_000611025.1	refseq	GCF_000611025.1	clade_V	2013	South America	Argentina	missing	blood	Homo sapiens	missing	MRSA	IV
GCF_001019055.2	refseq	GCF_001019055.2		2004	North America	USA	New York	urine	Homo sapiens	MRSA pneumonia	MRSA	IV
GCF_001019065.2	refseq	GCF_001019065.2	clade_I	1996	Asia	Japan	missing	sputum/respiratory	Homo sapiens	Lung cancer patient with MRSA pneumonia	MSSA	none
GCF_001019205.2	refseq	GCF_001019205.2	clade IV	1996	Europe	Portugal	Lisbon	other	missing	missing	MSSA	none
GCF_001019255.2	refseq	GCF_001019255.2	clade IV	1996	Europe	Portugal	Lisbon	other	missing	missing	MRSA	I(1B)
GCF_001019305.2	refseq	GCF_001019305.2	clade II	1982	Asia	Japan	Tokyo	sputum/respiratory	Homo sapiens	missing	MSSA	none
GCF_001019435.2	refseq	GCF_001019435.2	clade II	1996	Asia	Japan	Tokyo	pus and debrided tissue	Homo sapiens	missing	MRSA	other
GCF_001019575.2	refseq	GCF_001019575.2	clade IV	1992	Europe	Portugal	missing	other	Homo sapiens	missing	MRSA	other
GCF_001278745.1	refseq	GCF_001278745.1	clade_V	2012	South America	Brazil	Sao Paulo	blood	Homo sapiens	Bacteremia	MRSA	I(1B)
GCF_001281145.1	refseq	GCF_001281145.1		2013	Europe	Switzerland	Geneva	other	Homo sapiens	missing	MRSA	I(1B)
GCF_001618305.1	refseq	GCF_001618305.1	clade IV	2012-12-20	Europe	Netherlands	Bilthoven	other	Homo sapiens	missing	MRSA	I(1B)
GCF_001640885.1	refseq	GCF_001640885.1	clade_III	2010/03	Asia	China	Hangzhou	blood	Homo sapiens	Pulmonary infection	MRSA	other
GCF_001640905.1	refseq	GCF_001640905.1	clade_III	2013	Asia	Korea	Cheonju	blood	Homo sapiens	Bacteremia	MRSA	IV
GCF_001640925.1	refseq	GCF_001640925.1	clade_III	2013	Asia	Korea	Cheonju	blood	Homo sapiens	Bacteremia	MRSA	IV
GCF_001725965.1	refseq	GCF_001725965.1	clade II	2006/03/02	Asia	Korea	Seoul	blood	Homo sapiens	missing	MRSA	I(1B)
GCF_001975005.1	refseq	GCF_001975005.1	clade_I	2010	North America	USA	Calidornia	other	Homo sapiens	missing	MRSA	I(1B)
GCF_001975045.1	refseq	GCF_001975045.1	clade_I	2009	North America	USA	Calidornia	other	Homo sapiens	missing	MRSA	I(1B)
GCF_002140165.1	refseq	GCF_002140165.1	clade_I	2016	North America	USA	MA	other	Homo sapiens	missing	MRSA	IV
GCF_002204555.1	refseq	GCF_002204555.1		2010	North America	USA	missing	nasal	animal	missing	MRSA	IV
GCF_002572865.1	refseq	GCF_002572865.1	clade_V	2016-01-05	Europe	Italy	Bari	environmental	environmental	missing	MRSA	I(1B)
GCF_002633805.1	refseq	GCF_002633805.1		2010/12/28	North America	USA	IL	environmental	environmental	missing	MRSA	I(1B)
GCF_002633865.1	refseq	GCF_002633865.1		2011-11-18	North America	USA	IL	environmental	environmental	missing	MRSA	IV
GCF_003031465.1	refseq	GCF_003031465.1	clade_I	2014/09/22	South America	Brazil	Rio de Janeiro	nasal	Homo sapiens	missing	MRSA	IV
GCF_003031485.1	refseq	GCF_003031485.1	clade_V	2014/07/23	South America	Brazil	Rio de Janeiro	sputum/respiratory	Homo sapiens	respiratory tract infection	MRSA	IV
GCF_003194405.1	refseq	GCF_003194405.1	clade IV	2015	South America	Brazil	Rio de Janeiro	blood	Homo sapiens	bloodstrean infection	MRSA	IV
GCF_003343155.1	refseq	GCF_003343155.1	clade IV	2008	Europe	Poland	Wroclaw	wound	animal	missing	MRSA	IV
GCF_003351925.1	refseq	GCF_003351925.1	clade II	2017/01/01	Asia	Korea	Seoul	blood	Homo sapiens	food poisoning	MRSA	IV
GCF_003991015.1	refseq	GCF_003991015.1	clade_I	2015	North America	USA	IL	nasal	Homo sapiens	infection control	MRSA	IV
GCF_004119935.1	refseq	GCF_004119935.1	clade II	2011-02-12	Asia	China	Chongqing	other	Homo sapiens	abdominal infection	MRSA	IV
GCF_004208595.1	refseq	GCF_004208595.1	clade_I	2016/01/01	North America	USA	San Diego	blood	Homo sapiens	Bacteremia	MRSA	IV
GCF_004785995.1	refseq	GCF_004785995.1	clade IV	2004	Europe	Poland	missing	other	Homo sapiens	Osteomyelitis	MRSA	IV
GCF_005890035.1	refseq	GCF_005890035.1	clade_I	2019	North America	USA	Detroit, Michigan	other	Homo sapiens	missing	MSSA	none
GCF_005954685.1	refseq	GCF_005954685.1	clade_I	2010	North America	USA	Calidornia	other	Homo sapiens	Osteomyelitis	MSSA	none
GCF_006088835.1	refseq	GCF_006088835.1	clade_III	2016	Asia	Korea	Seoul	blood	Homo sapiens	missing	MSSA	none
GCF_007726495.1	refseq	GCF_007726495.1	clade IV	2010/06	North America	USA	Oklahoma	retailchicken	missing	missing	MRSA	II(2A)
GCF_007726525.1	refseq	GCF_007726525.1	clade IV	2010/06	North America	USA	Oklahoma	retailchicken	missing	missing	MRSA	II(2A)
GCF_007726545.1	refseq	GCF_007726545.1	clade IV	2010/06	North America	USA	Oklahoma	retailchicken	missing	missing	MRSA	II(2A)
GCF_007726565.1	refseq	GCF_007726565.1	clade IV	2010/06	North America	USA	Oklahoma	retailchicken	missing	missing	MRSA	II(2A)
GCF_008630855.1	refseq	GCF_008630855.1		2018/11/05	Africa	Ghana	Accra	skin	Homo sapiens	Skin and soft tissue infections	MRSA	II(2A)
GCF_008630875.1	refseq	GCF_008630875.1	clade IV	2018/07/09	Africa	Ghana	Accra	skin	Homo sapiens	Skin and soft tissue infections	MRSA	II(2A)
GCF_008694145.1	refseq	GCF_008694145.1		2018-09-06	Africa	Ghana	Accra	skin	Homo sapiens	Skin and soft tissue infections	MRSA	II(2A)
GCF_009176765.1	refseq	GCF_009176765.1		2015	Asia	Japan	Tokyo	blood	Homo sapiens	persistent bacteremia	MSSA	none
GCF_009176785.1	refseq	GCF_009176785.1		2015	Asia	Japan	Tokyo	blood	Homo sapiens	persistent bacteremia	MSSA	none
GCF_009176875.1	refseq	GCF_009176875.1		2015	Asia	Japan	Tokyo	blood	Homo sapiens	persistent bacteremia	MSSA	none
GCF_009497915.1	refseq	GCF_009497915.1	clade IV	2017/10/10	Asia	China	Hangzhou	other	Homo sapiens	missing	MSSA	none
GCF_009650155.1	refseq	GCF_009650155.1		2011-11-18	North America	USA	IL	environmental	missing	missing	MRSA	other
GCF_009739675.1	refseq	GCF_009739675.1	clade_I	2017/10/10	Asia	Israel	Jerusalem	blood	Homo sapiens	ENDOCARDITIS	MSSA	none
GCF_009739695.1	refseq	GCF_009739695.1	clade_I	2017-10-03	Asia	Israel	Jerusalem	blood	Homo sapiens	ENDOCARDITIS	MSSA	none
GCF_009739715.1	refseq	GCF_009739715.1	clade_I	2017/10/17	Asia	Israel	Jerusalem	blood	Homo sapiens	ENDOCARDITIS	MRSA	II(2A)
GCF_009739735.1	refseq	GCF_009739735.1	clade_I	2017/05/12	Asia	Israel	Jerusalem	blood	Homo sapiens	ENDOCARDITIS	MRSA	II(2A)
GCF_009739755.1	refseq	GCF_009739755.1	clade_I	2017-05-11	Asia	Israel	Jerusalem	blood	Homo sapiens	ENDOCARDITIS	MSSA	none
GCF_009739775.1	refseq	GCF_009739775.1	clade_I	2017/05/11	Asia	Israel	Jerusalem	blood	Homo sapiens	ENDOCARDITIS	MSSA	none
GCF_009739795.1	refseq	GCF_009739795.1	clade_I	2017-05-10	Asia	Israel	Jerusalem	blood	Homo sapiens	ENDOCARDITIS	MSSA	none
GCF_009739825.1	refseq	GCF_009739825.1	clade_I	2017-05-08	Asia	Israel	Jerusalem	blood	Homo sapiens	ENDOCARDITIS	MSSA	none
GCF_009739845.1	refseq	GCF_009739845.1	clade_I	2017/05/04	Asia	Israel	Jerusalem	blood	Homo sapiens	ENDOCARDITIS	MSSA	none
GCF_009739865.1	refseq	GCF_009739865.1	clade_I	2017-05-17	Asia	Israel	Jerusalem	blood	Homo sapiens	ENDOCARDITIS	MRSA	II(2A)
GCF_009739885.1	refseq	GCF_009739885.1	clade_I	2017/05/15	Asia	Israel	Jerusalem	blood	Homo sapiens	ENDOCARDITIS	MRSA	II(2A)
GCF_009740205.1	refseq	GCF_009740205.1	clade_I	2017/05/08	Asia	Israel	Jerusalem	blood	Homo sapiens	ENDOCARDITIS	MRSA	II(2A)
GCF_009764615.1	refseq	GCF_009764615.1		2018/01/12	Asia	China	Shanghai	other	Homo sapiens	chronic suppurative otitis media	MRSA	II(2A)
GCF_010669265.1	refseq	GCF_010669265.1	clade_III	2013/06/01	Asia	China	Hangzhou	blood	Homo sapiens	acute pancreatitis and catheter related blood stream infection	MRSA	II(2A)
GCF_013305885.1	refseq	GCF_013305885.1	clade_I	2016	North America	USA	missing	other	Homo sapiens	missing	MRSA	other
GCF_013305905.1	refseq	GCF_013305905.1	clade_I	2016	North America	USA	missing	other	Homo sapiens	missing	MSSA	none
GCF_013305955.1	refseq	GCF_013305955.1	clade_I	2016	North America	USA	missing	other	Homo sapiens	missing	MRSA	II(2A)
GCF_013307025.1	refseq	GCF_013307025.1	clade_I	2016	North America	USA	missing	other	Homo sapiens	missing	MRSA	II(2A)
GCF_014336685.1	refseq	GCF_014336685.1		2011	Europe	Norway	missing	other	Homo sapiens	Staphylococcus aureus infection	MRSA	II(2A)
GCF_014336965.1	refseq	GCF_014336965.1	clade_V	2007	Europe	Norway	missing	other	Homo sapiens	missing	MRSA	II(2A)
GCF_014336995.1	refseq	GCF_014336995.1	clade_V	2007	Europe	Norway	missing	other	Homo sapiens	missing	MRSA	II(2A)
GCF_014337015.1	refseq	GCF_014337015.1	clade_V	2007	Europe	Norway	missing	other	Homo sapiens	missing	MRSA	II(2A)
GCF_014337035.1	refseq	GCF_014337035.1	clade_V	2006	Europe	Norway	missing	other	Homo sapiens	missing	MRSA	II(2A)
GCF_014353115.1	refseq	GCF_014353115.1		2011	Europe	Norway	missing	other	Homo sapiens	Staphylococcus aureus infection	MRSA	II(2A)
GCF_014353135.1	refseq	GCF_014353135.1		2011	Europe	Norway	missing	other	Homo sapiens	Staphylococcus aureus infection	MRSA	II(2A)
GCF_014353195.1	refseq	GCF_014353195.1		2011	Europe	Norway	missing	other	Homo sapiens	Staphylococcus aureus infection	MRSA	II(2A)
GCF_014353225.1	refseq	GCF_014353225.1		2011	Europe	Norway	missing	other	Homo sapiens	Staphylococcus aureus infection	MRSA	II(2A)
GCF_014353275.1	refseq	GCF_014353275.1	clade_V	2007	Europe	Norway	missing	other	Homo sapiens	Staphylococcus aureus infection	MRSA	II(2A)
GCF_014353295.1	refseq	GCF_014353295.1	clade_V	2006	Europe	Norway	missing	other	Homo sapiens	missing	MRSA	II(2A)
GCF_014353305.1	refseq	GCF_014353305.1	clade_V	2007	Europe	Norway	missing	other	Homo sapiens	Staphylococcus aureus infection	MRSA	IV
GCF_014353315.1	refseq	GCF_014353315.1	clade_V	2007	Europe	Norway	missing	other	Homo sapiens	Staphylococcus aureus infection	MRSA	other
GCF_014353375.1	refseq	GCF_014353375.1	clade_V	2006	Europe	Norway	missing	other	Homo sapiens	Staphylococcus aureus infection	MRSA	II(2A)
GCF_016591995.1	refseq	GCF_016591995.1		1985	Asia	Japan	Hokkaido, Sapporo city	blood	Homo sapiens	sepsis	MRSA	II(2A)
GCF_017798245.1	refseq	GCF_017798245.1	clade IV	2016/08/30	Africa	South Africa	missing	environmental	missing	missing	MRSA	II(2A)
GCF_019550945.1	refseq	GCF_019550945.1	clade II	2015	Asia	Korea	Seoul	blood	Homo sapiens	Bacteremia	MRSA	II(2A)
GCF_019551035.1	refseq	GCF_019551035.1	clade II	2016	Asia	Korea	Seoul	blood	Homo sapiens	Bacteremia	MRSA	II(2A)
GCF_019551095.1	refseq	GCF_019551095.1	clade II	2017	Asia	Korea	Seoul	blood	Homo sapiens	Bacteremia	MRSA	II(2A)
GCF_019551315.1	refseq	GCF_019551315.1	clade II	2016	Asia	Korea	Seoul	blood	Homo sapiens	Bacteremia	MRSA	II(2A)
GCF_019551375.1	refseq	GCF_019551375.1	clade_III	2016	Asia	Korea	Seoul	blood	Homo sapiens	Bacteremia	MRSA	II(2A)
GCF_019551415.1	refseq	GCF_019551415.1	clade_III	2017	Asia	Korea	Seoul	blood	Homo sapiens	Bacteremia	MRSA	II(2A)
GCF_900017775.1	refseq	GCF_900017775.1		2005	Oceania	New Zealand	missing	skin	Homo sapiens	Diseased	MRSA	II(2A)
GCF_900458155.1	refseq	GCF_900458155.1		1964	North America	USA	Maryland	environmental	environmental	missing	MRSA	II(2A)
GCF_900620225.1	refseq	GCF_900620225.1		2007-12-14	Oceania	Australia	Melbourne	blood	Homo sapiens	diseased	MRSA	II(2A)
GCF_903932595.1	refseq	GCF_903932595.1	clade_V	2005/02/22	South America	Argentina	missing	blood	animal	missing	MRSA	II(2A)
GCF_903932605.1	refseq	GCF_903932605.1	clade_V	2005-02-22	South America	Argentina	missing	bone	Homo sapiens	missing	MRSA	II(2A)
J16	this study	JAWQZZ000000000	clade IV	2016/9/01	Asia	China	Nanjing	blood	Homo sapiens	missing	MRSA	II(2A)
JS13115	this study	JAWQZV000000000	clade II	2013-11-29	Asia	China	Nanjing	blood	Homo sapiens	missing	MSSA	none
JS13118	this study	JAWQZX000000000	clade_III	2013-10-21	Asia	China	Nanjing	blood	Homo sapiens	missing	MSSA	none
PU13080	this study	JAWRAV000000000	clade IV	2013/8/02	Asia	China	Beijing	blood	Homo sapiens	missing	MRSA	II(2A)
RJ13043	this study	JAWQZD000000000	clade_III	2013/6/01	Asia	China	Shanghai	blood	Homo sapiens	missing	MRSA	IV
RJ13046	this study	JAWRBD000000000		2013-06-11	Asia	China	Shanghai	blood	Homo sapiens	missing	MRSA	other
S14	this study	JAWQZW000000000	clade IV	2016/12/01	Asia	China	Hangzhou	blood	Homo sapiens	missing	MSSA	none
SY13041	this study	JAWQZC000000000	clade II	2014/1/04	Asia	China	Shenyang	blood	Homo sapiens	missing	MSSA	none
TJ14	this study	JAWQZU000000000	clade IV	2016-12-16	Asia	China	Wuhan	blood	Homo sapiens	missing	MSSA	none
X11	this study	JAWRAH000000000	clade IV	2016-05-30	Asia	China	Beijing	blood	Homo sapiens	missing	MSSA	none
X14	this study	JAWRAE000000000	clade IV	2016-06-10	Asia	China	Beijing	blood	Homo sapiens	missing	MRSA	II(2A)
X17	this study	JAWRAB000000000	clade IV	2016-07-19	Asia	China	Beijing	blood	Homo sapiens	missing	MRSA	II(2A)
X20	this study	JAWQYC000000000	clade_I	2016-07-30	Asia	China	Beijing	blood	Homo sapiens	missing	MSSA	none
ZJ13054	this study	JAWRBM000000000	clade_III	2013/6/07	Asia	China	Hangzhou	blood	Homo sapiens	missing	MRSA	other
ZJ13063	this study	JAWRAZ000000000		2013-11-14	Asia	China	Hangzhou	blood	Homo sapiens	missing	MRSA	II(2A)
ZJS13023	this study	JAWRBN000000000	clade_III	2013/3/07	Asia	China	Hangzhou	blood	Homo sapiens	missing	MRSA	other
ZJS13024	this study	JAWRBO000000000	clade_III	2013/3/06	Asia	China	Hangzhou	blood	Homo sapiens	missing	MSSA	none
